# Supplementary material for: Genome characterization of prunus maculavirus 1 (PrMcV-1), a novel member of the genus maculavirus identified in prunus spp
Source: Arch Virol. 2025 Jun 27;170(8):168. doi: 10.1007/s00705-025-06346-x (PMC12204892; doi:10.1007/s00705-025-06346-x)
Supplement: Supplementary file 1 — Supplementary Material 1 [file 705_2025_6346_MOESM1_ESM.txt]

>PrMcV-1_PV231830
TATCTATTACAGACACTAGAAAGTTTGCCCTTGTCTTCGGACTTCGGCATCCTACTCGACCCCATGGCCGTCCAACTGAACGATTCACAGCTCCCCGCTGCACTCACCGGTGCGTCCCGCGGTTCCTTCTGGAGGAGCCGTGTCGACCCCCCATTCCACCTTCAGTTCTACCCACACATGACACCCCAGAACTTCCCACACTTGTTCCGTCACCCCACCGCCGCCCCCGCAAACACCGGAAGCTCACCCCGCCTTCGCCTCACCGGCGCAGGTCCGTCTAACTCACCCTTCAAGGGTCTCTTGGACGCCCTCGCCCCCACCATCCATCGAGACACCATCGCCGCCCCCATCGCCGAGGCCGCAGCCAAGCCTTTTCGGAATTCCCTTCACCAGTTCCCCTGGTCCATGACCCCTGACCAGCGCGAATTCCTCCGCAACACTGGTATCACCGTCCCTGACCTCTCGACCCGGTCCCATCCCCACCCTGTGCACAAGACCATAGAAACCAACCTCTTGCACAACGTCTGGAAACATTATGCCCACCAACCCTCAGCCGTCCTCTTCATGAAAGAAAGCAAATTCCAAAAGATGCACGAGGCCAATCCCAACTTCGAGGAATTGAAGAACTACCACGTGGTGCCAAAGGATATCAACCGTTACCCCAACCCCAGCACAGACTTCCCAACCAAGCCTATAGTCTTCATGCATGATGCCCTCATGTACTTCTCCCCCTCCCAGATCCTAGGCCTCTTCCTTGAGTCCCCAGTTATGGAAACTTTGTACGCCTCCCTCGTGGTCCCACCTGAGTCCGACTTCACCGACCTTTCCCTCAACCCTTCCCTTTACAAGATGACCATCCAGAACCAGCAACTTTCCTACCATCTGGAAAACAACCCATCCCACTCGTACACCCAGCCCCTCTCCGCCCTCAACTGGCTCAAGTACACTCAGATCACCAACGGGCATCTCACTCTCTATGTTAGTGTACTCGAATCCTGGGGACCCGTCCATTCTCTGATGATAACCAAGAAACCGACCCCTGAGGCCCCAACTCATGACACCATCACCTTCAAGACCCCAGAAGCCATCCTTCTACCCGCCCCCGAGTCTCTCCGTCAAGACATTCGACACCGACTCGTGCCCAAATCAGTCTACACCAACCTGTTCGCGTACACTAGAGCCGTCCGCACCCTCAGGGTCACCGACCCCGCCGGTTACATCCGAACCCAATCCCAAAAACCGGAGTTTGATTGGGTCACTTCTGCAGCCTGGGACAACCTTCAAAACTTCTCGCTGCAAACTGCCCCACACCGGCCAATCGCCCACTACTTCCTCTTCCGATCCCCACTCCATCGCGTCAGGCACTGGCTCAAGACTAACCATTACTACCTTCAGTTGACTGCCGGTCTGATTTCTTCCCCTGTGGCCGCCACCGTCGCCTACTACTCCGCCTTCCTTTCCACTCAGAAAATCGAATCGCTAGCCTTCCTCCACCATTGGCTCCGCCGCCCCCCCACCTGGCTTTTCACCCCCAGGGCCCCCCTCTTTCAACTCAGTCTCGTTGAGAACAGGCCCGAGATGTTCACCCCTCTCCTCCGACCCCTCCGAGACGCCCTGCCCTTTAGCTCATACCTCTTCCCAAAGCCCAACCTTCCCCGCGGCACCTGGTTCGCCGTCGCTCTCGCCGCCACCATCCCTCTGGGCTACTGCGCTTACCGCTGGTTCGTCGGCCCTGATCCTCCTCAAAAACTTCATGACGCCTACCAGCAGTATTTCCATCCTAAAGACTGGCAACTGACTTTCAACCGAGCCCCCCACTATTGCGCGGCCTCCCCACCCCTCAACATCTCCAAATCCATCCCCCTCGGCGGAACTGACGAGCAGTTTCGCCCCAAGGAGTACACCATTGATGACGCCCCGGTCCCTGATGCCGTGGCTGAACTCTCCAAAAAAATGCACCAGTCAAGGGCCACCCCCCCTCCCCCACCCGAGCCCACCCAGGTCAGTCCGGAGACCCCGACCCTTGTCGCTTCCGAGCCACCAACCGCAGAACAACCAGCCCTCACCCCTCCACCAGCCACCATCGAGCCCGATAACTCCAACCCTGACCCAACCCCTGAGCCGGCCAAAACCCCAACCGAAGTCACCAAGGCCATCATGTCCCTTCGGCCCCGAGGGTCCACCCTTTCTCCATCCCTGGCCGCCCCCGCCCAAAAAGCCGTCACCATAACCCCCTCGGGCTCACTCATCCCCGAAGATCAGGTTCTTGCTCAGCTGGATGAGCCCGTCCCCGAGCTCGATGGCCCCCTCAACTCTGACCCCTCCGCTCATGGACCACCCAAACCCTGGTCAGAACTTTTCCCTCGCGAGTACGCCGACGAATGCGGATCCTTTATGACTCGTGAGCGCAACGGCCCAGCCTCCAACCAACCCTACCCAGCCGCTCGTGACTGCCTCCTTGTTGCAGTCTCGCTGGCCATCAACATCCCAACCCGGACCCTATGGAACACCCTGTGCCAGCACCTACCAGACTCTCTCCTTTCCCCAGAGGCCGTGGCTCATGGCCTTTCTACAGATCACCTCACCGTCCTGGCCACCATTTATAACTTCCTCGCCCGCATTGAGCACGCCGACGGCGTGGTCAATGTCGGCATCATCGGCGCCCCAACCGTTTTCACCATCATCCACACCGCAGGCGATCCCGGCCACTTCGAGTACTCACCCAAACCTGCCCCCACACGCCTCTCAGGCTCAAAGCACTCTGATGTTGAGGCGTTCACCCTCTCCTTCCGCTTTGACGGCGAGCTCCTGCCCATCAAACAGATCCACAAGTACCGTACCCACCTCAACCGAGCCAAAAACCTCATCTCCAACATGAAAAATGGCTTCGACGGCATCATGGCCAATGTCGACCCACACCATCCCAGCAAGGCCAGAGACCATTTCCTCGCTCTCGACGCCCAAATGGACATCGCCTCCCCCAAGACCGTCTCCCTCATTCACATCGCCGGCTTCGCTGGCTGCGGCAAATCCTACCCCGTGCAGCAGCTCCTTCAAAAACCCCTAATGTCCCACTTCAAGGTTTCAGTCCCTACCACCGAGCTACGCGCGGAATGGAAAAAAGGCCTCCAGCTCAAGAACTCTGACAACTGGCGCGTCTGTACCTGGGAGTCAGCCCTCCTAAAGAGAGCCCGCATCCTCGTTATCGATGAAATCTACAAGATGCCTCGCGGGTATCTCGACCTCTCCATCCAATCAGACCCGACACTAGAATTCATTATCATCCTTGGCGACCCAATTCAAGGAGAGTACCACTCCTCACACCCCTCCTCTACCAACTGCCGTCTCACCTCCGAGGTCCTCCACCTCCGACCTTACCTAGACATGTATTGCCTCTGGTCGAGACGAATTCCCCAAGACATGGCCAAGTTCTTCGGCATCCGATCCCTCTCCTCCGTTGAAGGCCACAACGGTTTCCGCTTAAAGATTCCCCAGTTCCATCCCGTCCTCGCTAATGCCATGAGTCAGGCCAAAACCCTAGTTCAATTAGGTTACCACGCCATCACCATAGCCTCCTCCCAGGGATCCACCTTCCGCACTCCAGTAGTGGTCCATCTCGACAAGAACTCCTCCCAGCTCTCCATGTCCCATTCCCTGGTCGCCCTTACCCGTAGCACTCAAGGCACCCTCTTCACCGGGGACGAATCCATGCTCCGCGGGGCATCCGGCAACTCCCTCTTCTCCCTTTACCACCAGGGCCTCACCGTGGACCTTCGAACCATCTTCCCCAAGCAACTGACCGGCCTCACCATGATCACTACACCCCTCACCTCTAGACGCACGACTCTCTCCGGCTCCGGTTCTCACGCAGCTTTCAATTCTTCCCAAAGCCCCGGACTCCTCACCGTGACCCAATCCATCAGACCAACCCACACCGGCGACGTCTTCTTCTCGGCCCCTATCGTCCTGGGCGATGGGGAAGACCACACCCCCCGAGTCAGTACCCACTTCTTACCCGAAACCCGCCGACCCCTACACCAAGACCTTCCCTCCGCCACTGTCTCATCCCCCGCCATCTCCGAAGCCACCATCACCCAAACGGGTTTCGAGCCCGTTTACCCAGGCGAGCACTTTGAAACCCTGGCCGCCTCCTTCATCCAAGCCATCGACCCCGACGCCAAAGAGAAGTACTTCAACGGGGTCCGATCAAACCAATTCCCATGGGTTGATCATGATTTCAAAATCGGTGCCCAAACCTCCTCCATCCTCGCCCCTATTCACAACAGCAAACACGACCCCACCCTCCTTCCAGCCTCGATCAGCAAAAGACTCCGATTCCGCTCTTCGTCCTCCCCATACCAAATCACACCCATGGACGAGTTACTTGGCAACATCCTCTACTCCTCTTGGTGTGAGGCCATGCAGTACGACCCTGAGACCCGCGTGCCCTTTGATGAGAACCTTTTCGCCGAGTGCATCAACGTCAACGAATTTGCCCAACTCACCTCCAAGACCCAATCCGTAATCATGGCCAATGCCTACCGGTCCGACCCAGACTGGCGCTGGTCCGCGGTTCGCATCTTCACCAAAACCCAGCACAAGGTCAACGAATCCTCCATCTTCTCTGACTGGAAAGCCTGCCAAACCCTGGCCCTGGCCCACGACGCCGTCATCATGCTGCTAGGACCAGTCAAGAAGTACCAACGGTGCTTGGACAACCCGGCCCGACCCCCTAAGATATACTATCATGCGTCCCACACTCCCTTCCAACTGTCCACCTGGTGCCAGACCCACATGAAAACCCAACACCACCTCACCAATGACTACACGGCCTTTGATCAATCCCAAGGCGGCGAAGCTGTGGTCTTCGAACGTCTTAAAATGCTCCGAGCCTCCATTCCTCAACCCCTCATAGATCTACATGTCCACCTCAAAACCAACGTAGACACCCAACTCGGCCCCCTGACTTCCATGAGACTCACCGGTGAACCTGGAACTTATGATGACAACTCTGACTACAACCTCGCAGTCACCAATGCCAAGTTCTCCTTGGATCCAAACGTGCATGCAGTCCTTATCTCCGGTGATGACCTAGATATCTCGCCCCCCCCCCCAGAGAAGCCCACCTGGCCTGTAATAGAACCCCTCCTCTCCCTCCGTTTCAAGACCGATGTCTCCCGTTACGGCCTTTTCTGCGGGTACTACCTCGGCCCCGCCGGCGCAGTCCGCTCCCCTCTCGCGCTCTTCGCCAAACTCCTGATGGCCGTCGATGACAGCTCCATCGACGATAAATTGGCCTCGTATCTCACTGAATTTTCGGTTGGCCATTCTCTCGGTCAAGACATGTGGACCCTTCTCCCAGAAAACCAAGTCCCCTACCAGTCGGCCTGTTTCGACTACTTCTGCCGCAACTGCCCCCCCTCCTGGAAAATAGCCCTCCGGATAGGTTCTCCCGACCTGAGCTTCCTCGACTCCCTCAACCTCGCCACTTCCCACCTGACTTCTGCCGTGTTCGCTATGCTCTCTTTCGCCGCCCGCCGACTCTATAAGCACTTCCGCCCTGAGAAGCACTTCGTCTCTGAAGTCTCTTCTCTTCCCCCCTCCTTGGATCCCCTTAACCCTGAATTGCTTCAGGACAGCAATTTGAACCTTCCCTCCTCTCTTGACCAACCCGAGCCAGCCCTCCACCCCACATCCTCCTTTTCCTGTGCTTCCTCCCTCCACCCCGACAATCTCCCTCTTGATTCCCTCGCGATCTTTCAGGCCGCCCATGGAATCTCTCCTCTCTCTCGCCCCTCTCCTTTCCGAGCTACTGTCCAAGATCAATGCCTCACCTGCCGCAGCTCCTGCGCCCCAGCCTCTGGCTTCGGATGTTCTGCCTGGCGACCGTTCTGACGTTCGCCTGGTCGCTCCTCCGCAGCTTCCTCCGGCGCCCTCCCCCTTCCGGTCTTCTCCCTCTGTGAACCCTGTCCACGTGGACCTCCCCTTCCAGTTCATCTTCTTCGACCTCACCAACGCTGAGTCAGGCTTCACCGCCCTCGACTTGGCCTCCAAATCAACCTTCCTCTCCCTTACCGCCCCTTATGCCCGCGCTGAGCTCACCTCCTTGGAGCTCACCGTCTTCCCGAAGAGTGCTTCCTACACCTACCCCATGTCTTTCGACGCCCTCTGGCACTCTTCCGCTGTCTCCATCACTGGTGGACAGATCCTCTCCACCTTCGGCGGCACCCGTGTCACCTTTGGTGGTCCCATAACCTCCTCCAACCCAATCGTCCTCCCGGCCGACCTCCGTTCCACCAACCCCATCGTGAAAGATGTCGTGTCCTACAACAACACCCCCAAACTCACCGTGGCCTTCCACAAAAACCCCGACGCCCCGGCCGTGAGTGTCACCGCCCCCGTCATTTATGGCTCTATAGTCATCCGTGGCGTGGTCCGGTGCTCTCATGTCCGCTCCACCCCTTTCCCCTCAGCCTAGCAATCCAAGCCTAGTCCCCTGACCCTCCCTTCCACCTCTTCCCAACCCCAAACCACACCCTCCCCACCCTCCTCCCCGACCTCCGTCCTGGACTTCCCGTAAGCCCTAAGCGTCCTATGTTAAGCTAGCAATAGATAGTAGTGTGCAGTTTCCCTAGTCTCTGCTTTTACCGCGCTCTAAACTGTAAAAAAAAAAAAAAAAAAAAAAA
